# Supplementary material for: A Role for Inositol Pyrophosphates in the Metabolic Adaptations to Low Phosphate in Arabidopsis
Source: Metabolites. 2021 Sep 4;11(9):601. doi: 10.3390/metabo11090601 (PMC8469675; doi:10.3390/metabo11090601)
Supplement: Supplementary file 1 [file metabolites-11-00601-s001.zip]

Archive with 13 entries (13 files):
- FigureS1.tiff
- FigureS2.tiff
- FigureS3.tiff
- FigureS4.tiff
- FigureS5A.tiff
- FigureS5B.tiff
- FigureS5C.tiff
- FigureS5D.tiff
- FigureS6.tiff
- TableS1.pdf
- TableS2.xlsx
- TableS3.xlsx
- TableS4.pdf
