# Supplementary material for: A Role for Inositol Pyrophosphates in the Metabolic Adaptations to Low Phosphate in Arabidopsis
Source: Metabolites. 2021 Sep 4;11(9):601. doi: 10.3390/metabo11090601 (PMC8469675; doi:10.3390/metabo11090601)
Supplement: Supplementary file 1 [file metabolites-11-00601-s001.zip › TableS2.xlsx]

## Sheet: Supplemental Table 2 
Supplemental Table S2: ESI-MS/MS m/z data supporting feature identifications in Fig. 6 & S4. Exact mass/retention time (EMRT), retention time, mass, adduct and level of identification for identified lipid species.
ID	Adduct	EMRT	Retention Time	Mass	Level of ID (Based on Sumner et al., 2007)
DGDG 34:2	M+Formate	6.07_961.6056	6.07	961.606	2
DGDG 34:3	M+Acetate	5.72_973.6055	5.72	973.606	2
DGDG 34:6	M+Acetate	4.47_967.5590	4.47	967.559	2
DGDG 36:5	M+Acetate	5.40_997.6057	5.4	997.606	2
DGDG 36:6	M+Acetate	5.00_995.5899	5	995.59	2
MGDG 34:2	M+Acetate	6.52_813.5699	6.52	813.57	2
MGDG 34:3	M+Acetate	6.18_811.5545	6.18	811.554	2
MGDG 34:5	M+Acetate	5.38_807.5230	5.38	807.523	2
MGDG 34:6	M+Acetate	4.98_805.5078	4.98	805.508	2
MGDG 36:5	M+Acetate	5.87_835.5544	5.87	835.554	2
MGDG 36:6	M+Acetate	5.50_833.5391	5.5	833.539	2
PA 32:1	M+Acetate	4.62_705.4477	4.62	705.448	2
PA 34:1	M-H	6.06_673.4791	6.06	673.479	2
PA 34:2	M-H	5.66_671.4639	5.66	671.464	2
PA 34:3	M-H	5.31_669.4480	5.31	669.448	2
PA 34:4	M-H	5.11_667.4341	5.11	667.434	2
PA 36:2	M-H	6.20_699.4962	6.2	699.496	2
PA 36:3	M-H	5.75_697.4796	5.75	697.48	2
PA 36:4	M-H	5.35_695.4636	5.35	695.464	2
PA 36:5	M-H	4.96_693.4478	4.96	693.448	2
PA 36:6	M-H	4.58_691.4322	4.58	691.432	2
PC 34:2	M+Acetate	6.12_816.5729	6.12	816.573	2
PC 34:3	M+Acetate	5.76_814.5573	5.76	814.557	2
PC 36:4	M+Acetate	5.80_840.5723	5.8	840.572	2
PC 36:5	M+Acetate	5.42_838.5569	5.42	838.557	2
PC 40:1	M-H	7.42_842.6694	7.42	842.669	2
PC 40:2	M-H	7.00_840.6535	7	840.654	2
PE 34:2	M-H	6.24_714.5058	6.24	714.506	2
PE 34:3	M-H	5.89_712.4908	5.89	712.491	2
PE 36:2	M-H	6.74_742.5362	6.74	742.536	2
PE 36:4	M-H	5.93_738.5056	5.93	738.506	2
PE 36:5	M-H	5.56_736.4904	5.56	736.49	2
PG 32:1	M-H	5.56_719.4846	5.56	719.485	2
PG 34:1	M-H	5.79_747.5155	5.79	747.515	2
PG 34:2	M-H	5.42_745.5001	5.42	745.5	2
PG 34:3	M-H	5.06_743.4842	5.06	743.484	2
PG 34:4	M-H	4.88_741.4689	4.88	741.469	2
PI 34:2	M-H	5.28_833.5154	5.28	833.515	2
PI 34:3	M-H	4.92_831.4996	4.92	831.5	2
SQDG 32:0	M+Formate	5.48_793.5114	5.48	793.511	2
SQDG 34:2	M-H	5.20_817.5108	5.2	817.511	2
SQDG 34:3	M-H	4.84_815.4956	4.84	815.496	2
SQDG 36:5	M-H	4.54_839.4953	4.54	839.495	2
SQDG 36:6	M-H	4.16_837.4799	4.16	837.48	2
