# Supplementary material for: A Role for Inositol Pyrophosphates in the Metabolic Adaptations to Low Phosphate in Arabidopsis
Source: Metabolites. 2021 Sep 4;11(9):601. doi: 10.3390/metabo11090601 (PMC8469675; doi:10.3390/metabo11090601)
Supplement: Supplementary file 1 [file metabolites-11-00601-s001.zip › TableS3.xlsx]

## Sheet: Supplemental Table 3
Supplemental Table S3: Peak area relative abundance & standard error of identified lipid species. Standard error derived from six biological replicates.
ID	WT +Pi	WT +Pi Std Error	WT -Pi	WT -Pi Std Error	vip1-2/2-2 +Pi	vip1-2/2-2 +Pi Std Error	vip1-2/2-2 -Pi	vip1-2/2-2 -Pi Std Error	ipk1 +Pi	ipk1 +Pi Std Error	ipk1 -Pi	ipk1 -Pi Std Error
DGDG 34:2	145.498	27.7657	818.571	44.5055	105.823	22.3237	495.851	37.5155	94.5875	20.2909	699.805	47.615
DGDG 34:3	1208.47	82.5157	3265.48	212.304	852.542	94.2319	2104.4	147.272	927.113	60.7675	3064.59	206.958
DGDG 34:6	717.063	35.3808	858.419	50.0138	616.154	24.704	751.284	51.3174	572.425	29.8731	861.269	27.1519
DGDG 36:5	94.7629	17.3232	521.262	24.1799	93.7458	13.9477	395.204	20.2839	60.1198	8.57088	433.141	22.5938
DGDG 36:6	2755.27	189.419	3578.88	213.376	2187.8	188.332	3012.65	181.15	1835.45	99.8884	3491.78	152.463
MGDG 34:2	290.535	26.5536	588.606	46.3145	215.903	33.6195	351.341	41.3617	253.247	30.7802	517.098	50.645
MGDG 34:3	281.582	54.4706	771.861	58.1142	122.202	32.229	533.137	48.8711	110.173	10.597	779.616	56.0878
MGDG 34:5	532.471	66.9417	331.783	22.9755	433.423	73.7419	249.327	28.9645	389.016	30.0043	388.77	21.2894
MGDG 34:6	13379.8	1080.81	9415	590.225	9872.07	1428.64	6916.41	521.546	9107.77	615.109	10866.3	542.389
MGDG 36:5	528.226	34.8432	608.484	23.9039	373.458	48.7688	512.227	31.3876	319.01	19.0083	626.57	22.9445
MGDG 36:6	6828.17	535.748	6751.68	414.893	4901.83	552.391	5414.8	342.373	4171.91	278.992	7354.5	333.465
PA 32:1	244.47	169.22	64.8303	42.3472	4.16303	0.985111	13.7259	12.7125	5.59627	4.38039	121.936	39.8871
PA 34:1	31.8113	25.2076	5.41125	0.409164	150.293	81.8899	4.14942	3.06348	108.669	20.8509	3.05748	2.06835
PA 34:2	2352.82	387.055	591.925	89.5856	3031.97	588.823	969.046	121.372	3087.94	341.635	775.547	175.875
PA 34:3	1316.93	206.956	802.897	23.0697	1504.02	339.973	913.413	37.232	1798.56	190.564	825.732	83.6218
PA 34:4	26.9849	23.1565	4.26717	1.04171	194.903	87.9516	15.8337	5.58555	109.181	27.2965	3.87898	2.77614
PA 36:2	58.4239	26.5698	16.3217	2.09153	242.845	112.116	17.6124	3.75263	191.474	14.8547	4.76232	3.55123
PA 36:3	90.4341	44.7941	12.5442	7.72245	181.976	75.5088	0	0	94.9178	20.032	1.4447	0.949764
PA 36:4	1641.75	248.352	424.754	17.0425	2083.14	393.961	667.401	84.9341	2050.91	183.139	496.306	89.7383
PA 36:5	1126.81	245.322	227.173	18.4764	1540.83	381.344	307.847	20.9782	1639.1	149.663	237.095	38.2061
PA 36:6	1778.9	244.03	773.087	49.5724	1920.36	322.321	1011.44	31.5531	2071.97	224.922	724.102	132.784
PC 34:2	1525.08	211.685	313.812	30.23	1025.55	328.254	270.944	36.1501	800.009	88.7514	437.716	88.2504
PC 34:3	630.978	111.585	168.264	16.2207	427.587	143.656	165.531	21.3164	358.325	41.8296	234.359	41.6061
PC 36:4	819.362	168.316	107.984	7.86805	635.504	259.127	94.3449	17.4905	221.769	43.8428	158.162	26.5376
PC 36:5	638.291	124.326	118.843	13.5563	485.028	186.548	118.031	12.9993	248.417	56.9755	162.198	30.1903
PC 40:1	430.944	24.2634	476.321	44.8599	361.095	23.3365	407.273	21.6533	246.578	28.4428	376.601	38.7115
PC 40:2	880.341	50.6242	1280.41	83.9349	779.877	31.9094	1016.69	68.2591	645.176	38.5074	1116.16	36.5094
PE 34:2	4083.94	450.412	851.524	64.62	3159.01	654.752	912.521	95.7876	2556.43	182.564	1131.12	135.78
PE 34:3	1329.66	139.348	375.582	31.2565	922.251	229.746	437.499	30.0152	877.351	48.4394	507.828	78.0914
PE 36:2	372.096	40.8461	22.4471	3.23422	269.535	69.3579	39.6836	6.58161	214.988	23.5644	40.5433	9.38618
PE 36:4	1382.47	194.442	440.086	58.0405	1021.45	341.133	430.63	47.3521	757.082	71.7491	501.367	64.3398
PE 36:5	755.095	120.267	225.089	16.4161	572.519	203.047	221.577	25.0457	392.221	55.5395	255.261	50.4324
PG 32:1	495.938	67.7201	123.85	13.0378	300.695	41.4277	162.544	32.4612	234.611	36.5987	52.066	33.4502
PG 34:1	927.61	82.4555	482.318	54.4555	832.722	68.3771	132.727	20.9899	876.572	97.5535	606.663	53.032
PG 34:2	1443.92	105.512	377.844	59.0626	1277.8	67.8881	178.807	34.3032	1169.46	48.1685	459.912	75.632
PG 34:3	2511.71	228.946	406.166	46.4406	2075.57	189.704	197.122	20.9776	1940.36	135.221	450.923	110.871
PG 34:4	7276.57	584.985	2283.03	119.136	5492.47	527.535	1813.62	136.613	5080.95	306.845	3100.12	181.79
PI 34:2	2236.38	111.286	877.994	26.0452	1915.07	119.346	997.016	42.7894	1762.47	66.6189	1011.66	69.6782
PI 34:3	1415.4	52.3661	687.238	19.1957	1225.38	38.4823	845.871	16.7222	1216.99	52.8674	752.165	41.1447
SQDG 32:0	12.0016	0.683639	180.399	44.2001	13.5687	4.26895	284.313	46.428	12.2034	3.43394	140.794	28.2891
SQDG 34:2	429.06	67.2816	2402.38	122.983	207.784	62.0137	1586.21	105.57	149.296	38.9465	2114.69	137.455
SQDG 34:3	3659.47	168.014	12791.1	1005.47	2744.69	151.319	8826.32	654.171	2544.22	153.29	10958.4	828.382
SQDG 36:5	238.613	39.3204	1011.26	45.5896	175.391	24.2113	722.872	48.5331	120.296	10.6227	951.977	41.1246
SQDG 36:6	1830.71	102.386	4715.96	259.672	1347.7	101.487	3791.17	201.773	1165.95	61.6886	4317.48	200.219
